# Supplementary material for: Infiltrating T-cell abundance combined with EMT-related gene expression as a prognostic factor of colon cancer
Source: Bioengineered. 2021 Jun 27;12(1):2688–701. doi: 10.1080/21655979.2021.1939618 (PMC8806648; doi:10.1080/21655979.2021.1939618)
Supplement: Supplemental Material [file KBIE_A_1939618_SM4068.zip]

Archive with 4 entries (3 files):
- supplementary/
- supplementary/Table_S1.docx
- supplementary/Table_S2.docx
- supplementary/Table_S3.docx
